# Supplementary material for: A multi-method spatial analysis of dysentery incidence determinants across Chinese provinces
Source: Front Public Health. 2025 Oct 23;13:1663473. doi: 10.3389/fpubh.2025.1663473 (PMC12588939; doi:10.3389/fpubh.2025.1663473)
Supplement: Supplementary file 1 [file Table_1.xls]

## Sheet: Sheet1
District	Dysentery Incidence	GDP per capita	Number of college students per 100,000 persons	Number of hospital beds per 1000 persons	Population Density	Average household size	Household consumption expenditure per capita	Urbanization rate
Henan Province	5.07	62106	3652.36	7.62	591.138	2.96	19019.5	57.07
Zhejiang Province	1.53	118496	2763.04	5.8	622.822	2.52	38971.1	73.38
Hainan Province	0.38	66602	2998.77	5.96	292.598	3.39	21500.4	61.49
Gansu Province	5.39	44968	3215.38	7.58	58.5114	2.97	17489.4	54.19
Hubei Province	1.96	92059	4110.33	7.71	314.363	2.9	24827.8	64.67
Tianjin City	31.84	119235	5427.84	5.03	1135.83	2.44	31323.7	85.11
Inner Mongolia Autonomous Region	1.57	96474	2493.16	6.98	20.2973	2.45	22298.4	68.6
Guangxi Zhuang Autonomous Region	1.41	52164	3651.45	6.77	212.416	3.1	18342.8	55.65
Jiangsu Province	0.92	144390	3725.56	6.61	794.31	2.74	32848.1	74.42
Shandong Province	0.79	86003	3662.99	6.83	642.808	2.69	22640.4	64.54
Beijing City	9.11	190313	5396.82	6.13	1331.89	2.44	42683.2	87.57
Tibet Autonomous Region	9.02	58438	1666.45	5.49	2.9632	3.54	15885.6	37.39
Qinghai Province	4.56	60724	1737.83	7.22	8.23757	3.01	17260.8	61.43
Chongqing City	5.36	90663	3837.95	7.81	389.968	2.6	25371.1	70.96
Jilin Province	0.91	55347	4988.92	7.55	125.277	2.38	17897.5	63.72
Fujian Province	0.28	126829	3277.5	5.55	337.742	2.83	30041.7	70.11
Guangdong Province	0.43	101905	3129.15	4.81	703.938	2.83	32168.7	74.79
Shanghai City	0.02	179907	3756.05	6.68	3928.57	2.4	46045.4	89.33
Jiangxi Province	2.63	70923	4422.92	6.95	271.299	3.04	21707.9	62.07
Heilongjiang Province	1.78	51096	3734.39	8.43	65.8381	2.22	20411.9	66.21
Shanxi Province	3.03	73675	3388.28	6.56	222.167	2.67	17536.7	63.96
Yunnan Province	3.1	61716	3097.49	7.27	122.469	3.15	18950.8	51.72
Sichuan Province	3	67777	3126.67	8.17	172.269	2.72	22301.9	58.35
Anhui Province	2.79	73603	3282.87	7.25	437.33	2.71	22541.9	60.15
Ningxia Hui Autonomous Region	3.68	69781	3270.98	5.74	109.639	2.85	19136.3	66.34
Liaoning Province	2.84	68775	3930.78	7.77	282.246	2.38	22603.7	73
Hunan Province	0.98	73598	3738.18	8.24	311.804	2.87	24082.7	60.31
Shaanxi Province	4.07	82864	4408.52	7.32	192.412	2.69	19848.4	64.02
Hebei Province	2.94	56995	3070.47	6.55	393.008	2.85	20890.3	61.65
Xinjiang Uygur Autonomous Region	1.79	68552	2773.29	6.94	15.8566	3	17927.1	57.89
Guizhou Province	0.83	52321	2608.15	8.03	218.842	3.11	17938.7	54.81
